# Supplementary material for: Plasticity of muscle synergies through fractionation and merging during development and training of human runners
Source: Nat Commun. 2020 Aug 31;11:4356. doi: 10.1038/s41467-020-18210-4 (PMC7459346; doi:10.1038/s41467-020-18210-4)
Supplement: Supplementary file 4 — Source Data [file 41467_2020_18210_MOESM4_ESM.zip]

Archive with 39 entries (39 files):
- Fig1A.mat
- Fig1B.mat
- Fig1C.mat
- Fig2A.mat
- Fig2B.mat
- Fig2C.mat
- Fig3A.mat
- Fig3B.mat
- Fig3C.mat
- Fig4A.mat
- Fig4B.mat
- Fig4C.mat
- Fig5A.mat
- Fig5B.mat
- Fig5C.mat
- Fig6A.mat
- Fig6B.mat
- Fig6C.mat
- Fig6D.mat
- Fig6E.mat
- Fig6F.mat
- Fig7A.mat
- Fig7B.mat
- SupplementaryFig1A.mat
- SupplementaryFig1B.mat
- SupplementaryFig1C.mat
- SupplementaryFig2.mat
- SupplementaryFig3A.mat
- SupplementaryFig3B.mat
- SupplementaryFig4.mat
- SupplementaryFig5.mat
- SupplementaryFig6A.mat
- SupplementaryFig6B.mat
- SupplementaryFig6C.mat
- SupplementaryFig6D.mat
- SupplementaryFig6E.mat
- SupplementaryFig7A.mat
- SupplementaryFig7B.mat
- SupplementaryFig7C.mat
